# Supplementary material for: Adolescents’ neural reactivity to parental criticism is associated with diminished happiness during daily interpersonal situations
Source: Soc Cogn Affect Neurosci. 2023 Apr 1;18(1):nsad020. doi: 10.1093/scan/nsad020 (PMC10099162; doi:10.1093/scan/nsad020)
Supplement: nsad020_Supp [file nsad020_supp.zip]

Archive with 1 entries (1 files):
- scan-22-118-File003.docx
